# Supplementary material for: Theaflavins as Electrolyte Additives for Inhibiting Zinc Dendrites and Hydrogen Evolution in Aqueous Zinc-Ion Batteries
Source: Int J Mol Sci. 2025 Sep 26;26(19):9399. doi: 10.3390/ijms26199399 (PMC12525372; doi:10.3390/ijms26199399)
Supplement: Supplementary file 1 [file ijms-26-09399-s001.zip]

Archive with 1 entries (1 files):
- ijms-3838531-supplementary.pdf
